# Supplementary material for: Survival of polycyclic aromatic hydrocarbon knockout fragments in the interstellar medium
Source: Nat Commun. 2021 Nov 17;12:6646. doi: 10.1038/s41467-021-26899-0 (PMC8599666; doi:10.1038/s41467-021-26899-0)
Supplement: Supplementary file 4 — Source Data [file 41467_2021_26899_MOESM4_ESM.xlsx]

## Sheet: fig2_theory
Mass	Simulation (0.1 u FWHM)	Simulation (1.5 u FWHM)	Simulation (1.5 u FWHM with energetics)
260.034	6.80488e-23	0.0262946	0.0349157
260.095	2.0493e-20	0.0275253	0.0349032
260.156	4.25328e-18	0.0287704	0.0348867
260.217	6.08384e-16	0.0300268	0.0348666
260.278	5.99743e-14	0.031291	0.0348435
260.339	4.07463e-12	0.0325593	0.0348179
260.4	1.90785e-10	0.0338282	0.0347901
260.461	6.15652e-09	0.0350935	0.0347609
260.522	1.36918e-07	0.0363513	0.0347307
260.583	2.09855e-06	0.0375974	0.0347001
260.644	2.21674e-05	0.0388274	0.0346699
260.705	0.000161377	0.040037	0.0346407
260.766	0.000809665	0.0412218	0.0346131
260.827	0.00279964	0.0423774	0.0345879
260.888	0.00667166	0.0434994	0.0345657
260.949	0.0109572	0.0445832	0.0345474
261.01	0.0124022	0.0456246	0.0345336
261.071	0.00967463	0.0466194	0.0345251
261.132	0.0052012	0.0475633	0.0345226
261.193	0.00192711	0.0484523	0.034527
261.254	0.00049209	0.0492828	0.0345389
261.315	8.65997e-05	0.0500509	0.0345592
261.376	1.05035e-05	0.0507533	0.0345885
261.437	8.86676e-07	0.051387	0.0346276
261.498	2.75289e-07	0.0519489	0.0346773
261.559	3.9846e-06	0.0524365	0.0347382
261.62	4.86448e-05	0.0528475	0.034811
261.681	0.000409487	0.05318	0.0348963
261.742	0.00237563	0.0534325	0.0349949
261.803	0.00949844	0.0536037	0.0351072
261.864	0.0261734	0.0536928	0.0352338
261.925	0.0497052	0.0536993	0.0353753
261.986	0.0650546	0.053623	0.035532
262.047	0.0586798	0.0534644	0.0357044
262.108	0.0364782	0.0532241	0.0358929
262.169	0.0156283	0.0529031	0.0360977
262.23	0.00461452	0.0525029	0.0363191
262.291	0.00093902	0.0520252	0.0365573
262.352	0.000131691	0.0514722	0.0368123
262.413	1.27285e-05	0.0508464	0.0370842
262.474	8.51213e-07	0.0501505	0.037373
262.536	1.07582e-07	0.0493875	0.0376786
262.597	9.70946e-07	0.0485609	0.0380007
262.658	9.439e-06	0.0476741	0.0383391
262.719	6.33198e-05	0.046731	0.0386935
262.78	0.000292745	0.0457356	0.0390634
262.841	0.000932766	0.044692	0.0394483
262.902	0.00204829	0.0436044	0.0398478
262.963	0.00309987	0.0424773	0.040261
263.024	0.00323318	0.0413152	0.0406873
263.085	0.00232408	0.0401224	0.0411258
263.146	0.00115135	0.0389036	0.0415758
263.207	0.000393094	0.0376633	0.0420363
263.268	9.24955e-05	0.0364058	0.0425062
263.329	1.49996e-05	0.0351357	0.0429846
263.39	1.67638e-06	0.0338572	0.0434703
263.451	1.29122e-07	0.0325746	0.0439621
263.512	6.85427e-09	0.0312919	0.044459
263.573	2.50759e-10	0.030013	0.0449597
263.634	6.32248e-12	0.0287416	0.045463
263.695	1.09863e-13	0.0274814	0.0459676
263.756	1.31568e-15	0.0262356	0.0464722
263.817	1.08589e-17	0.0250073	0.0469757
263.878	6.17665e-20	0.0237996	0.0474767
263.939	2.42134e-22	0.022615	0.0479742
264	6.54171e-25	0.021456	0.0484669
264.061	1.21804e-27	0.0203249	0.0489536
264.122	1.56303e-30	0.0192235	0.0494334
264.183	1.38232e-33	0.0181535	0.0499051
264.244	8.42522e-37	0.0171166	0.0503679
264.305	3.53908e-40	0.0161138	0.0508209
264.366	1.02455e-43	0.0151463	0.0512633
264.427	2.04414e-47	0.0142149	0.0516945
264.488	2.81074e-51	0.01332	0.0521139
264.549	2.66359e-55	0.0124622	0.052521
264.61	1.73959e-59	0.0116416	0.0529156
264.671	7.83e-64	0.0108582	0.0532974
264.732	2.42891e-68	0.0101118	0.0536664
264.793	5.19271e-73	0.00940227	0.0540228
264.854	7.65089e-78	0.00872899	0.0543667
264.915	7.76898e-83	0.00809143	0.0546985
264.976	5.43689e-88	0.00748886	0.0550189
265.037	2.62223e-93	0.00692049	0.0553284
265.098	8.71618e-99	0.00638541	0.055628
265.159	1.99671e-104	0.00588264	0.0559186
265.22	3.15239e-110	0.00541112	0.0562014
265.281	3.43003e-116	0.00496975	0.0564778
265.342	2.57211e-122	0.00455737	0.0567491
265.403	1.32928e-128	0.00417281	0.057017
265.464	4.73455e-135	0.00381484	0.0572832
265.525	1.16218e-141	0.00348225	0.0575496
265.586	1.96609e-148	0.00317379	0.0578182
265.647	2.29229e-155	0.00288824	0.0580911
265.708	1.84191e-162	0.00262438	0.0583704
265.769	1.02e-169	0.002381	0.0586585
265.83	3.89285e-177	0.0021569	0.0589578
265.891	1.02393e-184	0.00195095	0.0592707
265.952	1.85612e-192	0.00176199	0.0595997
266.013	2.31887e-200	0.00158895	0.0599473
266.074	1.99656e-208	0.00143076	0.0603163
266.135	1.18473e-216	0.00128641	0.0607091
266.196	4.84501e-225	0.00115492	0.0611283
266.257	1.36553e-233	0.00103536	0.0615766
266.318	2.65244e-242	0.000926855	0.0620566
266.379	3.55076e-251	0.000828561	0.0625708
266.44	3.27592e-260	0.000739687	0.0631216
266.501	2.08295e-269	0.000659486	0.0637114
266.562	9.12764e-279	0.00058726	0.0643427
266.623	2.75659e-288	0.000522354	0.0650176
266.684	5.73748e-298	0.00046416	0.0657382
266.745	8.23008e-308	0.000412113	0.0665065
266.806	8.136194005210313490e-318	0.000365689	0.0673244
266.867	0	0.000324411	0.0681936
266.928	0	0.000287837	0.0691157
266.989	0	0.000255568	0.070092
267.05	0	0.000227243	0.0711237
267.111	0	0.000202538	0.0722118
267.172	0	0.000181164	0.0733571
267.233	0	0.00016287	0.0745603
267.294	0	0.000147438	0.0758217
267.355	0	0.000134683	0.0771416
267.416	0	0.000124454	0.0785198
267.477	0	0.000116633	0.0799561
267.539	0	0.000111135	0.08145
267.6	0	0.000107907	0.0830009
267.661	0	0.00010693	0.0846077
267.722	0	0.000108218	0.0862694
267.783	0	0.000111818	0.0879845
267.844	0	0.000117816	0.0897515
267.905	0	0.000126331	0.0915685
267.966	0	0.000137524	0.0934336
268.027	0	0.000151592	0.0953445
268.088	0	0.00016878	0.0972988
268.149	0	0.000189374	0.099294
268.21	0	0.000213709	0.101327
268.271	0	0.000242174	0.103396
268.332	0	0.00027521	0.105496
268.393	0	0.000313319	0.107626
268.454	0	0.000357063	0.109781
268.515	0	0.000407074	0.111958
268.576	0	0.000464055	0.114153
268.637	0	0.000528789	0.116363
268.698	0	0.000602137	0.118585
268.759	0	0.000685053	0.120813
268.82	0	0.000778582	0.123045
268.881	0	0.000883868	0.125277
268.942	0	0.00100217	0.127504
269.003	0	0.00113484	0.129722
269.064	0	0.00128336	0.131929
269.125	0	0.00144935	0.134118
269.186	3.122475119090844509e-318	0.00163453	0.136288
269.247	3.31249e-308	0.00184078	0.138433
269.308	2.42183e-298	0.00207011	0.14055
269.369	1.2203e-288	0.00232469	0.142636
269.43	4.23764e-279	0.00260682	0.144686
269.491	1.01418e-269	0.00291896	0.146696
269.552	1.6728e-260	0.00326375	0.148664
269.613	1.90153e-251	0.00364396	0.150586
269.674	1.4897e-242	0.00406254	0.152457
269.735	8.0432e-234	0.00452261	0.154276
269.796	2.9929e-225	0.00502742	0.156039
269.857	7.67522e-217	0.00558042	0.157742
269.918	1.35651e-208	0.00618519	0.159384
269.979	1.65231e-200	0.00684547	0.16096
270.04	1.38705e-192	0.00756513	0.162469
270.101	8.02468e-185	0.00834819	0.163908
270.162	3.19962e-177	0.00919879	0.165274
270.223	8.7923e-170	0.0101212	0.166566
270.284	1.6651e-162	0.0111197	0.167781
270.345	2.17327e-155	0.0121988	0.168916
270.406	1.95489e-148	0.0133629	0.169972
270.467	1.21189e-141	0.0146165	0.170945
270.528	5.17774e-135	0.0159642	0.171834
270.589	1.52458e-128	0.0174104	0.172638
270.65	3.09383e-122	0.0189597	0.173356
270.711	4.32689e-116	0.0206163	0.173986
270.772	4.17051e-110	0.0223846	0.174528
270.833	2.77037e-104	0.0242687	0.174981
270.894	1.26829e-98	0.0262724	0.175344
270.955	4.00163e-93	0.0283994	0.175616
271.016	8.70138e-88	0.0306532	0.175798
271.077	1.30399e-82	0.0330369	0.175889
271.138	1.34677e-77	0.0355531	0.175889
271.199	9.58624e-73	0.0382042	0.175798
271.26	4.70259e-68	0.0409921	0.175616
271.321	1.58986e-63	0.0439181	0.175343
271.382	3.70439e-59	0.0469831	0.174981
271.443	5.94852e-55	0.0501872	0.17453
271.504	6.58317e-51	0.0535301	0.173989
271.565	5.02106e-47	0.0570107	0.173361
271.626	2.63931e-43	0.0606272	0.172647
271.687	9.56136e-40	0.0643771	0.171847
271.748	2.38717e-36	0.0682571	0.170962
271.809	4.10754e-33	0.0722631	0.169995
271.87	4.87095e-30	0.0763901	0.168946
271.931	3.98089e-27	0.0806324	0.167819
271.992	2.24224e-24	0.0849832	0.166613
272.053	8.70396e-22	0.0894352	0.165332
272.114	2.32856e-19	0.0939799	0.163977
272.175	4.2933e-17	0.0986081	0.162551
272.236	5.45543e-15	0.10331	0.161056
272.297	4.77752e-13	0.108074	0.159495
272.358	2.88343e-11	0.112889	0.15787
272.419	1.19936e-09	0.117743	0.156185
272.48	3.43817e-08	0.122621	0.154442
272.542	6.79262e-07	0.127511	0.152644
272.603	9.24873e-06	0.132399	0.150794
272.664	8.67883e-05	0.137268	0.148897
272.725	0.000561273	0.142104	0.146955
272.786	0.00250162	0.146891	0.144971
272.847	0.0076843	0.151612	0.142951
272.908	0.0162675	0.156252	0.140897
272.969	0.023734	0.160794	0.138813
273.03	0.0238648	0.165221	0.136703
273.091	0.0165378	0.169517	0.134572
273.152	0.00789824	0.173666	0.132424
273.213	0.00259967	0.177652	0.130262
273.274	0.000589714	0.18146	0.128092
273.335	9.21932e-05	0.185073	0.125917
273.396	9.936e-06	0.188478	0.123742
273.457	8.29778e-07	0.191661	0.121571
273.518	2.14373e-06	0.19461	0.119409
273.579	3.31583e-05	0.19731	0.11726
273.64	0.000359775	0.199753	0.115128
273.701	0.00269042	0.201927	0.113019
273.762	0.0138658	0.203823	0.110936
273.823	0.0492495	0.205434	0.108884
273.884	0.120558	0.206753	0.106867
273.945	0.203386	0.207775	0.104889
274.006	0.236474	0.208495	0.102954
274.067	0.189487	0.208911	0.101068
274.128	0.104643	0.209021	0.0992326
274.189	0.0398266	0.208826	0.0974531
274.25	0.0104465	0.208326	0.095733
274.311	0.00188845	0.207526	0.094076
274.372	0.000235273	0.206427	0.0924857
274.433	2.02067e-05	0.205037	0.0909655
274.494	1.34351e-06	0.203362	0.0895188
274.555	2.74527e-06	0.201408	0.0881488
274.616	3.38339e-05	0.199186	0.0868585
274.677	0.00029255	0.196705	0.0856508
274.738	0.00174341	0.193976	0.0845285
274.799	0.00716036	0.191011	0.0834942
274.86	0.0202676	0.187822	0.0825505
274.921	0.0395372	0.184424	0.0816995
274.982	0.053155	0.18083	0.0809436
275.043	0.0492511	0.177054	0.0802848
275.104	0.0314501	0.173112	0.079725
275.165	0.0138408	0.16902	0.0792659
275.226	0.00419795	0.164792	0.0789093
275.287	0.000877499	0.160445	0.0786567
275.348	0.000126413	0.155994	0.0785096
275.409	1.2551e-05	0.151455	0.0784691
275.47	8.67409e-07	0.146845	0.0785366
275.531	2.22209e-07	0.142177	0.0787132
275.592	2.63759e-06	0.137468	0.0789999
275.653	2.63592e-05	0.132732	0.0793977
275.714	0.000181639	0.127984	0.0799074
275.775	0.000862618	0.123237	0.08053
275.836	0.00282334	0.118505	0.0812662
275.897	0.00636858	0.1138	0.0821168
275.958	0.00990048	0.109134	0.0830824
276.019	0.0106073	0.104518	0.0841638
276.08	0.00783225	0.0999635	0.0853616
276.141	0.00398568	0.0954796	0.0866766
276.202	0.00139783	0.0910754	0.0881093
276.263	0.000337862	0.0867592	0.0896604
276.324	5.62806e-05	0.0825383	0.0913307
276.385	6.4612e-06	0.0784194	0.0931209
276.446	5.11213e-07	0.0744084	0.0950316
276.507	2.78756e-08	0.0705104	0.0970636
276.568	1.04757e-09	0.0667296	0.0992178
276.629	2.71315e-11	0.0630697	0.101495
276.69	4.84283e-13	0.0595336	0.103896
276.751	5.95743e-15	0.0561235	0.106422
276.812	5.05073e-17	0.0528409	0.109074
276.873	2.95109e-19	0.0496868	0.111852
276.934	1.18835e-21	0.0466616	0.114758
276.995	3.29795e-24	0.043765	0.117794
277.056	6.30777e-27	0.0409964	0.120959
277.117	8.31462e-30	0.0383546	0.124256
277.178	7.55341e-33	0.0358381	0.127686
277.239	4.7291e-36	0.0334448	0.13125
277.3	2.04055e-39	0.0311725	0.134949
277.361	6.06809e-43	0.0290185	0.138785
277.422	1.24363e-46	0.0269799	0.14276
277.483	1.75656e-50	0.0250536	0.146874
277.545	1.7099e-54	0.0232361	0.15113
277.606	1.14713e-58	0.0215241	0.155529
277.667	5.30379e-63	0.0199138	0.160072
277.728	1.69004e-67	0.0184014	0.164761
277.789	3.71143e-72	0.0169832	0.169598
277.85	5.6172e-77	0.0156552	0.174585
277.911	5.85913e-82	0.0144136	0.179723
277.972	4.21193e-87	0.0132544	0.185014
278.033	2.08671e-92	0.0121736	0.190459
278.094	7.1249e-98	0.0111675	0.196061
278.155	1.6766e-103	0.0102321	0.20182
278.216	2.71903e-109	0.00936382	0.20774
278.277	3.03902e-115	0.00855889	0.21382
278.338	2.34092e-121	0.00781375	0.220065
278.399	1.24273e-127	0.0071249	0.226474
278.46	4.54672e-134	0.00648898	0.23305
278.521	1.14645e-140	0.00590272	0.239795
278.582	1.99226e-147	0.00536299	0.24671
278.643	2.38601e-154	0.00486678	0.253797
278.704	1.96939e-161	0.00441119	0.261059
278.765	1.12028e-168	0.00399348	0.268497
278.826	4.39192e-176	0.00361101	0.276114
278.887	1.18664e-183	0.0032613	0.28391
278.948	2.2096e-191	0.00294198	0.291889
279.009	2.83561e-199	0.00265082	0.300053
279.07	2.50791e-207	0.00238571	0.308403
279.131	1.52867e-215	0.00214466	0.316942
279.192	6.42166e-224	0.00192582	0.325674
279.253	1.85916e-232	0.00172743	0.334599
279.314	3.70954e-241	0.00154788	0.343721
279.375	5.10103e-250	0.00138565	0.353043
279.436	4.83426e-259	0.00123932	0.362568
279.497	3.15745e-268	0.0011076	0.372298
279.558	1.42127e-277	0.000989283	0.382237
279.619	4.40913e-287	0.000883263	0.392389
279.68	9.42677e-297	0.00078853	0.402756
279.741	1.38902e-306	0.000704164	0.413343
279.802	1.410540472425106529e-316	0.000629334	0.424154
279.863	0	0.000563291	0.435191
279.924	0	0.000505375	0.44646
279.985	0	0.000455003	0.457965
280.046	0	0.000411674	0.46971
280.107	0	0.000374966	0.481699
280.168	0	0.000344537	0.493937
280.229	0	0.000320125	0.506429
280.29	0	0.000301548	0.519179
280.351	0	0.000288707	0.532191
280.412	0	0.000281589	0.545472
280.473	0	0.000280271	0.559023
280.534	0	0.000284922	0.572851
280.595	0	0.000295813	0.586959
280.656	0	0.000313318	0.601352
280.717	0	0.000337928	0.616032
280.778	0	0.000370256	0.631002
280.839	0	0.000411048	0.646267
280.9	0	0.000461196	0.661828
280.961	0	0.000521753	0.677686
281.022	0	0.000593943	0.693843
281.083	0	0.000679182	0.710299
281.144	0	0.000779095	0.727054
281.205	1.672617297822208253e-316	0.000895538	0.744105
281.266	1.57629e-306	0.00103062	0.761451
281.327	1.02379e-296	0.00118671	0.779087
281.388	4.58267e-287	0.00136651	0.797009
281.449	1.41371e-277	0.00157302	0.815211
281.51	3.00565e-268	0.00180962	0.833685
281.571	4.40403e-259	0.00208008	0.852422
281.632	4.4473e-250	0.00238858	0.871412
281.693	3.09511e-241	0.00273979	0.890642
281.754	1.48454e-232	0.00313886	0.910097
281.815	4.90727e-224	0.00359149	0.929764
281.876	1.11795e-215	0.00410398	0.949623
281.937	1.75526e-207	0.00468321	0.969655
281.998	1.8993e-199	0.00533679	0.98984
282.059	1.41638e-191	0.006073	1.01015
282.12	7.27948e-184	0.00690092	1.03057
282.181	2.57843e-176	0.00783042	1.05106
282.242	6.29427e-169	0.00887222	1.07159
282.303	1.05893e-161	0.010038	1.09214
282.364	1.2278e-154	0.0113403	1.11267
282.425	9.81115e-148	0.0127927	1.13315
282.486	5.40315e-141	0.0144099	1.15353
282.548	2.05073e-134	0.0162074	1.17378
282.609	5.36419e-128	0.0182023	1.19385
282.67	9.67017e-122	0.0204123	1.21371
282.731	1.20143e-115	0.0228565	1.23331
282.792	1.02872e-109	0.0255554	1.25261
282.853	6.07059e-104	0.0285302	1.27155
282.914	2.46887e-98	0.0318039	1.29009
282.975	6.9199e-93	0.0354001	1.30819
283.036	1.33671e-87	0.0393439	1.32578
283.097	1.77954e-82	0.0436616	1.34283
283.158	1.63272e-77	0.0483805	1.35928
283.219	1.03241e-72	0.0535289	1.37509
283.28	4.49909e-68	0.0591361	1.3902
283.341	1.35124e-63	0.0652324	1.40456
283.402	2.79689e-59	0.0718488	1.41813
283.463	3.98981e-55	0.0790172	1.43086
283.524	3.92251e-51	0.0867697	1.44271
283.585	2.65772e-47	0.0951392	1.45363
283.646	1.24105e-43	0.104158	1.46357
283.707	3.99396e-40	0.113861	1.4725
283.768	8.85833e-37	0.124278	1.48039
283.829	1.35405e-33	0.135444	1.48718
283.89	1.42644e-30	0.14739	1.49287
283.951	1.03563e-27	0.160147	1.49741
284.012	5.18191e-25	0.173745	1.50077
284.073	1.78694e-22	0.188212	1.50295
284.134	4.24683e-20	0.203575	1.50391
284.195	6.95592e-18	0.219858	1.50365
284.256	7.85196e-16	0.237085	1.50215
284.317	6.10852e-14	0.255274	1.4994
284.378	3.27513e-12	0.274442	1.49541
284.439	1.21019e-10	0.294602	1.49018
284.5	3.08188e-09	0.315764	1.48371
284.561	5.40893e-08	0.337933	1.47601
284.622	6.54245e-07	0.361111	1.46709
284.683	5.45387e-06	0.385294	1.45698
284.744	3.13331e-05	0.410474	1.4457
284.805	0.000124061	0.436637	1.43327
284.866	0.000338535	0.463765	1.41972
284.927	0.000636656	0.491832	1.40509
284.988	0.000825165	0.520809	1.38941
285.049	0.000737074	0.550659	1.37273
285.11	0.000453749	0.581339	1.35509
285.171	0.000192511	0.612801	1.33653
285.232	5.62896e-05	0.644989	1.3171
285.293	1.13432e-05	0.677842	1.29686
285.354	1.5754e-06	0.711293	1.27586
285.415	1.52887e-07	0.745268	1.25414
285.476	7.18908e-08	0.779688	1.23178
285.537	1.25756e-06	0.814468	1.20882
285.598	1.75825e-05	0.849517	1.18533
285.659	0.000169481	0.88474	1.16136
285.72	0.00112589	0.920037	1.13697
285.781	0.0051547	0.955303	1.11223
285.842	0.0162647	0.990429	1.08718
285.903	0.0353691	1.0253	1.06189
285.964	0.0530074	1.05981	1.03641
286.025	0.0547498	1.09384	1.0108
286.086	0.0389729	1.12727	0.985118
286.147	0.0191196	1.15998	0.95941
286.208	0.00646439	1.19185	0.93373
286.269	0.0015063	1.22277	0.908125
286.33	0.000241897	1.25261	0.882643
286.391	2.67857e-05	1.28126	0.857328
286.452	2.50436e-06	1.30861	0.832221
286.513	1.09557e-05	1.33456	0.807362
286.574	0.000175451	1.35899	0.782788
286.635	0.00195552	1.3818	0.758533
286.696	0.0150215	1.40291	0.734627
286.757	0.0795239	1.42223	0.711099
286.818	0.290146	1.43967	0.687976
286.879	0.729576	1.45516	0.66528
286.94	1.26432	1.46863	0.643031
287.001	1.51001	1.48004	0.621246
287.062	1.24291	1.48932	0.599942
287.123	0.705065	1.49645	0.579131
287.184	0.275648	1.50138	0.558822
287.245	0.0742702	1.50411	0.539024
287.306	0.0137914	1.50462	0.519742
287.367	0.00176497	1.50291	0.50098
287.428	0.00015573	1.49898	0.48274
287.489	1.11221e-05	1.49287	0.46502
287.551	3.14362e-05	1.48459	0.44782
287.612	0.000400059	1.47419	0.431135
287.673	0.00355335	1.4617	0.414962
287.734	0.021752	1.4472	0.399293
287.795	0.0917687	1.43073	0.384121
287.856	0.266824	1.41238	0.369439
287.917	0.534674	1.39221	0.355236
287.978	0.738392	1.37033	0.341504
288.039	0.702781	1.34681	0.32823
288.1	0.460986	1.32175	0.315405
288.161	0.208396	1.29527	0.303017
288.222	0.064927	1.26745	0.291053
288.283	0.0139411	1.23842	0.279503
288.344	0.002063	1.20829	0.268353
288.405	0.000210397	1.17717	0.257591
288.466	1.47881e-05	1.14517	0.247206
288.527	7.16342e-07	1.11241	0.237185
288.588	2.39146e-08	1.07901	0.227516
288.649	5.50224e-10	1.04509	0.218188
288.71	8.7247e-12	1.01076	0.209189
288.771	9.53445e-14	0.976122	0.200507
288.832	7.18084e-16	0.941298	0.192133
288.893	3.72726e-18	0.906391	0.184055
288.954	1.33333e-20	0.871504	0.176263
289.015	3.28716e-23	0.836736	0.168747
289.076	5.58518e-26	0.802182	0.161498
289.137	6.54017e-29	0.767931	0.154507
289.198	5.27807e-32	0.734068	0.147765
289.259	2.93559e-35	0.700673	0.141264
289.32	1.12525e-38	0.66782	0.134996
289.381	2.97261e-42	0.635576	0.128953
289.442	5.41205e-46	0.604004	0.123128
289.503	6.79078e-50	0.57316	0.117513
289.564	5.87234e-54	0.543095	0.112104
289.625	3.49976e-58	0.513853	0.106892
289.686	1.43747e-62	0.485473	0.101873
289.747	4.06906e-67	0.457987	0.0970397
289.808	7.93822e-72	0.431423	0.0923874
289.869	1.0673e-76	0.405804	0.0879107
289.93	9.88975e-82	0.381144	0.0836045
289.991	6.31564e-87	0.357457	0.0794639
290.052	2.77961e-92	0.334748	0.0754841
290.113	8.43113e-98	0.313021	0.0716607
290.174	1.76247e-103	0.292271	0.0679892
290.235	2.53917e-109	0.272495	0.0644654
290.296	2.52113e-115	0.253682	0.061085
290.357	1.72518e-121	0.235818	0.0578441
290.418	8.13594e-128	0.218888	0.0547387
290.479	2.64433e-134	0.202872	0.0517648
290.54	5.92321e-141	0.18775	0.0489187
290.601	9.14394e-148	0.173497	0.0461967
290.662	9.72845e-155	0.160087	0.043595
290.723	7.13327e-162	0.147494	0.0411101
290.784	3.60469e-169	0.13569	0.0387384
290.845	1.2554e-176	0.124644	0.0364763
290.906	3.01321e-184	0.114327	0.0343205
290.967	4.98439e-192	0.104706	0.0322674
291.028	5.68236e-200	0.0957523	0.0303136
291.089	4.46457e-208	0.0874327	0.0284559
291.15	2.41749e-216	0.0797162	0.0266909
291.211	9.02163e-225	0.0725716	0.0250153
291.272	2.32027e-233	0.0659681	0.0234259
291.333	4.11271e-242	0.0598751	0.0219197
291.394	5.02401e-251	0.054263	0.0204933
291.455	4.22969e-260	0.0491027	0.0191438
291.516	2.45414e-269	0.044366	0.0178681
291.577	9.81354e-279	0.0400256	0.0166633
291.638	2.70449e-288	0.0360551	0.0155263
291.699	5.13666e-298	0.0324292	0.0144545
291.76	6.72372e-308	0.0291237	0.0134448
291.821	6.065594527428399698e-318	0.0261153	0.0124947
291.882	0	0.023382	0.0116014
291.943	0	0.0209028	0.0107624
292.004	0	0.018658	0.00997495
292.065	0	0.0166288	0.00923671
292.126	0	0.0147976	0.00854526
292.187	0	0.0131479	0.00789823
292.248	0	0.0116641	0.00729337
292.309	0	0.0103319	0.00672849
292.37	0	0.00913782	0.00620145
292.431	0	0.00806926	0.00571022
292.492	0	0.00711466	0.00525282
292.554	0	0.00626331	0.00482735
292.615	0	0.0055053	0.00443198
292.676	0	0.00483153	0.00406496
292.737	0	0.00423366	0.00372461
292.798	0	0.003704	0.00340933
292.859	0	0.00323558	0.00311756
292.92	0	0.002822	0.00284784
292.981	0	0.00245744	0.00259878
293.042	0	0.00213665	0.00236903
293.103	0	0.00185483	0.00215732
293.164	0	0.00160767	0.00196246
293.225	0	0.00139126	0.0017833
293.286	0	0.00120209	0.00161875
293.347	0	0.00103702	0.0014678
293.408	0	0.000893211	0.00132947
293.469	0	0.000768136	0.00120285
293.53	0	0.000659535	0.00108709
293.591	0	0.000565397	0.000981369
293.652	0	0.000483931	0.000884934
293.713	0	0.00041355	0.000797071
293.774	0	0.000352846	0.000717112
293.835	0	0.000300577	0.000644432
293.896	0	0.000255646	0.000578448
293.957	0	0.000217087	0.000518613
294.018	0	0.000184051	0.000464422
294.079	0	0.000155795	0.0004154
294.14	0	0.000131667	0.000371111
294.201	0	0.000111099	0.000331146
294.262	0	9.35951e-05	0.000295128
294.323	0	7.87232e-05	0.000262707
294.384	0	6.61088e-05	0.000233562
294.445	0	5.54271e-05	0.000207395
294.506	0	4.63972e-05	0.000183931
294.567	0	3.87763e-05	0.000162918
294.628	0	3.23554e-05	0.000144125
294.689	0	2.69545e-05	0.000127339
294.75	0	2.24191e-05	0.000112365
294.811	0	1.8617e-05	9.90248e-05
294.872	0	1.54349e-05	8.71567e-05
294.933	0	1.27762e-05	7.66119e-05
294.994	0	1.05584e-05	6.72555e-05
295.055	0	8.71162e-06	5.89646e-05
295.116	0	7.17629e-06	5.16281e-05
295.177	0	5.90202e-06	4.51447e-05
295.238	0	4.84621e-06	3.94232e-05
295.299	0	3.97286e-06	3.4381e-05
295.36	0	3.25165e-06	2.99435e-05
295.421	0	2.65706e-06	2.60437e-05
295.482	0	2.1677e-06	2.26212e-05
295.543	0	1.76561e-06	1.96219e-05
295.604	0	1.43578e-06	1.6997e-05
295.665	0	1.16567e-06	1.47031e-05
295.726	0	9.44851e-07	1.27013e-05
295.787	0	7.64621e-07	1.09569e-05
295.848	0	6.17768e-07	9.43898e-06
295.909	0	4.9831e-07	8.12003e-06
295.97	0	4.01301e-07	6.97563e-06
296.031	0	3.22652e-07	5.98412e-06
296.092	0	2.58997e-07	5.12632e-06
296.153	0	2.07562e-07	4.38528e-06
296.214	0	1.66072e-07	3.74605e-06
296.275	0	1.3266e-07	3.19545e-06
296.336	0	1.05797e-07	2.72188e-06
296.397	0	8.42369e-08	2.31518e-06
296.458	0	6.69612e-08	1.96643e-06
296.519	0	5.31419e-08	1.6678e-06
296.58	0	4.21059e-08	1.41248e-06
296.641	0	3.33074e-08	1.19451e-06
296.702	0	2.63045e-08	1.00871e-06
296.763	0	2.07402e-08	8.50573e-07
296.824	0	1.63262e-08	7.16176e-07
296.885	0	1.28306e-08	6.02132e-07
296.946	0	1.00671e-08	5.05505e-07
297.007	0	7.88582e-09	4.23759e-07
297.068	0	6.16712e-09	3.54707e-07
297.129	0	4.81512e-09	2.96469e-07
297.19	0	3.75338e-09	2.47424e-07
297.251	0	2.92097e-09	2.06186e-07
297.312	0	2.26945e-09	1.71565e-07
297.373	0	1.76037e-09	1.42544e-07
297.434	0	1.36325e-09	1.18255e-07
297.495	0	1.05399e-09	9.79571e-08
297.557	0	8.13555e-10	8.10214e-08
297.618	0	6.26939e-10	6.69128e-08
297.679	0	4.82338e-10	5.51776e-08
297.74	0	3.70482e-10	4.54317e-08
297.801	0	2.84099e-10	3.73505e-08
297.862	0	2.175e-10	3.06602e-08
297.923	0	1.66241e-10	2.513e-08
297.984	0	1.26854e-10	2.05659e-08
298.045	0	9.66397e-11	1.6805e-08
298.106	0	7.35014e-11	1.37109e-08
298.167	0	5.58113e-11	1.11694e-08
298.228	0	4.23093e-11	9.085e-09
298.289	0	3.20211e-11	7.37826e-09
298.35	0	2.41949e-11	5.98293e-09
298.411	0	1.82514e-11	4.84401e-09
298.472	0	1.37454e-11	3.91584e-09
298.533	0	1.03348e-11	3.16064e-09
298.594	0	7.75774e-12	2.54713e-09
298.655	0	5.81371e-12	2.04954e-09
298.716	0	4.34968e-12	1.64659e-09
298.777	0	3.24898e-12	1.32081e-09
298.838	0	2.42283e-12	1.05784e-09
298.899	0	1.80378e-12	8.45907e-10
298.96	0	1.34069e-12	6.75379e-10
299.021	0	9.94857e-13	5.38388e-10
299.082	0	7.37017e-13	4.28513e-10
299.143	0	5.45104e-13	3.40528e-10
299.204	0	4.025e-13	2.70185e-10
299.265	0	2.96714e-13	2.14037e-10
299.326	0	2.18371e-13	1.69291e-10
299.387	0	1.60448e-13	1.33689e-10
299.448	0	1.17696e-13	1.05409e-10
299.509	0	8.6193e-14	8.298e-11
299.57	0	6.30184e-14	6.52207e-11
299.631	0	4.59988e-14	5.11814e-11
299.692	0	3.35205e-14	4.01008e-11
299.753	0	2.4387e-14	3.13695e-11
299.814	0	1.77129e-14	2.45005e-11
299.875	0	1.28442e-14	1.91054e-11
299.936	0	9.29838e-15	1.48747e-11
299.997	0	6.72035e-15	1.15625e-11

## Sheet: fig2_experiment
Aparant mass per charge	Ion current (pA)
261.745	0.29415
261.846	0.23616
261.946	0.2911
262.047	0.33993
262.148	0.031689
262.248	0.10799
262.349	0.2087
262.45	0.14156
262.55	0.16902
262.651	0.074415
262.752	0.27889
262.852	0.21785
262.953	0.12935
263.054	0.14156
263.154	0.17513
263.255	0.095778
263.356	0.16902
263.456	0.20259
263.557	0.19954
263.658	0.10799
263.758	0.12935
263.859	0.14766
263.96	0.14461
264.06	0.11409
264.161	0.15987
264.262	0.15681
264.362	0.10799
264.463	0.11714
264.564	0.11714
264.664	0.16292
264.765	0.15681
264.866	0.11409
264.966	0.074415
265.067	0.16902
265.168	0.25753
265.268	0.18123
265.369	0.17818
265.47	0.11714
265.57	0.15376
265.671	0.13545
265.772	0.1385
265.872	0.18428
265.973	0.24227
266.074	0.05
266.174	0.14156
266.275	0.23616
266.376	0.24532
266.477	0.2087
266.577	0.16292
266.678	0.20259
266.779	0.26058
266.879	0.19344
266.98	0.22396
267.081	0.25447
267.181	0.16902
267.282	0.20259
267.383	0.22701
267.483	0.20564
267.584	0.23616
267.685	0.19954
267.785	0.15071
267.886	0.2972
267.987	0.2972
268.087	0.32772
268.188	0.29415
268.289	0.26363
268.389	0.31246
268.49	0.23616
268.591	0.26058
268.691	0.35519
268.792	0.3033
268.893	0.33687
268.993	0.27279
269.094	0.41012
269.195	0.27279
269.295	0.31856
269.396	0.36129
269.497	0.34298
269.597	0.3033
269.698	0.44064
269.799	0.33382
269.899	0.36129
270	0.3857
270.101	0.30636
270.201	0.42233
270.302	0.38876
270.403	0.45284
270.503	0.41012
270.604	0.42843
270.705	0.43148
270.805	0.42233
270.906	0.4559
271.007	0.46505
271.107	0.42843
271.208	0.41927
271.309	0.47116
271.409	0.46505
271.51	0.33077
271.611	0.42538
271.711	0.37044
271.812	0.41622
271.913	0.40707
272.013	0.44979
272.114	0.45284
272.215	0.34298
272.315	0.32772
272.416	0.41927
272.517	0.44369
272.617	0.43453
272.718	0.38265
272.819	0.2911
272.919	0.30941
273.02	0.28804
273.121	0.2911
273.221	0.18733
273.322	0.31551
273.423	0.29415
273.523	0.30636
273.624	0.30025
273.725	0.29415
273.826	0.28194
273.926	0.27584
274.027	0.35213
274.128	0.35824
274.228	0.25142
274.329	0.2087
274.43	0.32161
274.53	0.23616
274.631	0.16902
274.732	0.20259
274.832	0.27889
274.933	0.20259
275.034	0.20564
275.134	0.17513
275.235	0.2209
275.336	0.18733
275.436	0.11104
275.537	0.29415
275.638	0.26668
275.738	0.30636
275.839	0.20564
275.94	0.1324
276.04	0.15681
276.141	0.15376
276.242	0.12324
276.342	0.20564
276.443	0.19954
276.544	0.20259
276.644	0.18733
276.745	0.15376
276.846	0.18733
276.946	0.18733
277.047	0.25753
277.148	0.22701
277.248	0.25753
277.349	0.28499
277.45	0.25142
277.55	0.18733
277.651	0.23921
277.752	0.17513
277.852	0.24837
277.953	0.26668
278.054	0.23921
278.154	0.26058
278.255	0.15071
278.356	0.24227
278.456	0.2972
278.557	0.33993
278.658	0.2148
278.758	0.26363
278.859	0.27889
278.96	0.26973
279.06	0.32467
279.161	0.44064
279.262	0.27279
279.362	0.41622
279.463	0.2972
279.564	0.2911
279.664	0.34908
279.765	0.34603
279.866	0.3796
279.966	0.43148
280.067	0.44064
280.168	0.45895
280.268	0.43453
280.369	0.47116
280.47	0.5383
280.57	0.50473
280.671	0.50167
280.772	0.59323
280.872	0.55966
280.973	0.6329
281.074	0.69699
281.174	0.76108
281.275	0.84043
281.376	0.80381
281.477	0.70615
281.577	0.76108
281.678	0.78244
281.779	0.80076
281.879	0.97471
281.98	1.0357
282.081	0.74582
282.181	0.87705
282.282	0.92893
282.383	0.99607
282.483	1.1151
282.584	1.0449
282.685	1.2463
282.785	1.2097
282.886	1.2463
282.987	1.0998
283.087	1.1639
283.188	1.1792
283.289	1.3684
283.389	1.3592
283.49	1.405
283.591	1.4661
283.691	1.4111
283.792	1.3806
283.893	1.3989
283.993	1.402
284.094	1.2067
284.195	1.4111
284.295	1.3806
284.396	1.5698
284.497	1.5424
284.597	1.524
284.698	1.5301
284.799	1.4844
284.899	1.3196
285	1.3409
285.101	1.3501
285.201	1.286
285.302	1.2555
285.403	1.2952
285.503	1.4874
285.604	1.2982
285.705	1.3623
285.805	1.2067
285.906	1.1761
286.007	1.1212
286.107	0.99913
286.208	1.1029
286.309	1.0083
286.409	0.94419
286.51	0.84043
286.611	0.81601
286.711	0.9503
286.812	0.90452
286.913	0.8679
287.013	0.74887
287.114	0.73667
287.215	0.70615
287.315	0.61459
287.416	0.59018
287.517	0.60544
287.617	0.44979
287.718	0.42538
287.819	0.43759
287.919	0.39791
288.02	0.41012
288.121	0.42843
288.221	0.26973
288.322	0.47726
288.423	0.40707
288.523	0.4681
288.624	0.25142
288.725	0.25753
288.826	0.21785
288.926	0.19954
289.027	0.15071
289.128	0.18733
289.228	0.2911
289.329	0.16597
289.43	0.19954
289.53	0.18123
289.631	0.19954
289.732	0.32161
289.832	0.16902
289.933	0.24227
290.034	0.24837
290.134	0.16597
290.235	0.16292
290.336	0.32467
290.436	0.24227
290.537	0.28499
290.638	0.33687
290.738	0.27889
290.839	0.35519
290.94	0.23616
291.04	0.30941
291.141	0.30025
291.242	0.30941
291.342	0.27584
291.443	0.22396
291.544	0.39486
291.644	0.2911
291.745	0.41012
291.846	0.51999
291.946	0.2911
292.047	0.51999
292.148	0.45895
292.248	0.38876
292.349	0.40401
292.45	0.49557
292.55	0.59018
292.651	0.50167
292.752	0.41012
292.852	0.50473
292.953	0.54745
293.054	0.56271
293.154	0.67868
293.255	0.64816
293.356	0.75498
293.456	0.78855
293.557	0.86179
293.658	0.88316
293.758	0.85569
293.859	0.92588
293.96	1.0052
294.06	1.1609
294.161	1.3287
294.262	1.3043
294.362	1.225
294.463	1.167
294.564	1.1365
294.664	1.2891
294.765	1.3837
294.866	1.3196
294.966	1.582
295.067	1.6309
295.168	1.8689
295.268	2.0551
295.369	1.9513
295.47	2.2016
295.57	1.9879
295.671	2.0734
295.772	2.2168
295.872	2.3053
295.973	2.4579
296.074	2.9493
296.174	3.2758
296.275	3.0835
296.376	3.0469
296.477	3.1598
296.577	3.5413
296.678	4.0662
296.779	4.1547
296.879	4.0754
296.98	4.1456
297.081	4.5912
297.181	4.9085
297.282	5.3053
297.383	5.5677
297.483	5.5128
297.584	5.9248
297.685	6.7458
297.785	7.2157
297.886	7.4172
297.987	7.1974
298.087	8.6196
298.188	11.562
298.289	10.924
298.389	12.923
298.49	15.63
298.591	17.299
298.691	17.027
298.792	17.998
298.893	21.459
298.993	22.679
299.094	18.16
299.195	18.324
299.295	26.085
299.396	27.141
299.497	29.445
299.597	30.843
299.698	30.66
299.799	30.541
299.899	30.071
300	31.985
300.101	32.04
300.201	32.558
300.302	29.873
300.403	30.501
300.503	30.529
300.604	30.025
300.705	30.459
300.805	31.014
300.906	30.59
301.007	30.816
301.107	29.403
301.208	31.377
301.309	30.309
301.409	28.026
301.51	28.164
301.611	28.524
301.711	27.944
301.812	28.82
301.913	28.71
302.013	28.222
302.114	27.456
302.215	27.294
302.315	27.45
302.416	27.138
302.517	27.038
302.617	25.786
302.718	23.928
302.819	19.85
302.919	15.669
303.02	15.291
303.121	25.74
303.221	23.693
303.322	16.158
303.423	10.329
303.523	10.417
303.624	6.8922
303.725	0.73972
303.826	0.34603
303.926	0.17513
304.027	0.09883
304.128	0.11714
304.228	0.089674
304.329	0.089674
304.43	0.23921
304.53	0.18428
304.631	0.25753
304.732	0.037793
304.832	0.077467
304.933	0.1385
305.034	0.10188
305.134	0.080519
305.235	0.077467
305.336	0.15987
305.436	0.1324
305.537	0.11714
305.638	0.09883
305.738	0.15376
305.839	0.12324
305.94	0.16902
306.04	0.12019
306.141	0.10799
306.242	0.2087
306.342	0.089674
306.443	0.08357
306.544	0.17513
306.644	0.18733
306.745	0.20259
306.846	0.092726
306.946	0.11409
307.047	0.059156

## Sheet: fig3
Excitation energy (eV)	Yield Intact C24H12	SD Intact C24H12	Yield C24Hx fragments	SD C24Hx fragments	Yield C23Hx fragments	SD C23Hx fragments	Yield C22Hx fragments	SD C22Hx fragments
0.505051	0.55693	0.0034708	0.268703	0.00720717	0.0832111	0.00552292	0.0165289	0.00674791
1.51515	0.0938095	0.00142447	0.150203	0.0053885	0.0942082	0.00587655	0.0137741	0.00615997
2.52525	0.0574278	0.00111452	0.0966557	0.00432257	0.0813783	0.00546175	0.0137741	0.00615997
3.53535	0.0422002	0.000955402	0.0668858	0.0035958	0.0700147	0.00506608	0.0165289	0.00674791
4.54545	0.0338294	0.000855413	0.0518075	0.00316464	0.0575513	0.0045931	0.0247934	0.00826446
5.55556	0.0272971	0.000768399	0.0458148	0.00297599	0.0564516	0.004549	0.0247934	0.00826446
6.56566	0.0211974	0.000677127	0.0402088	0.00278798	0.0483871	0.00421156	0.030303	0.00913671
7.57576	0.0190993	0.000642743	0.0280302	0.00232778	0.0428886	0.00396505	0.030303	0.00913671
8.58586	0.0160711	0.000589592	0.0233907	0.00212643	0.0436217	0.00399879	0.0385675	0.0103076
9.59596	0.0135404	0.000541183	0.0189445	0.00191369	0.0388563	0.00377406	0.0275482	0.00871151
10.6061	0.0116153	0.000501239	0.0185579	0.00189406	0.0344575	0.00355402	0.0358127	0.00993265
11.6162	0.0105122	0.000476843	0.0125652	0.00155853	0.0216276	0.00281567	0.0523416	0.012008
12.6263	0.0083492	0.000424963	0.011792	0.00150981	0.021261	0.00279171	0.0165289	0.00674791
13.6364	0.00795985	0.000414936	0.0121786	0.00153436	0.021261	0.00279171	0.0247934	0.00826446
14.6465	0.0078517	0.000412108	0.0115987	0.00149738	0.0278592	0.00319567	0.0385675	0.0103076
15.6566	0.00739747	0.00040001	0.0115987	0.00149738	0.0223607	0.00286299	0.046832	0.0113584
16.6667	0.00635923	0.000370878	0.00966557	0.00136692	0.0230938	0.00290955	0.0385675	0.0103076
17.6768	0.00638086	0.000371508	0.00869901	0.00129677	0.0194282	0.00266866	0.0385675	0.0103076
18.6869	0.00473698	0.000320095	0.00908564	0.00132528	0.0175953	0.00253966	0.0413223	0.0106694
19.697	0.00499654	0.000328748	0.00831239	0.00126763	0.0190616	0.00264337	0.0413223	0.0106694
20.7071	0.00402319	0.000294994	0.00831239	0.00126763	0.0106305	0.00197403	0.0330579	0.00954298
21.7172	0.00436927	0.000307421	0.00792577	0.0012378	0.0142962	0.00228922	0.0247934	0.00826446
22.7273	0.00324451	0.000264913	0.00463947	0.000947029	0.0117302	0.00207363	0.0220386	0.00779181
23.7374	0.00372037	0.000283675	0.00579934	0.00105881	0.0106305	0.00197403	0.0165289	0.00674791
24.7475	0.00281191	0.00024662	0.00560603	0.00104101	0.00916422	0.00183284	0.0220386	0.00779181
25.7576	0.00242256	0.000228911	0.00618597	0.00109353	0.0124633	0.00213745	0.0220386	0.00779181
26.7677	0.00268212	0.000240862	0.00463947	0.000947029	0.00916422	0.00183284	0.00826446	0.00477149
27.7778	0.00181692	0.000198243	0.00425285	0.000906711	0.00953079	0.00186914	0.0137741	0.00615997
28.7879	0.00175203	0.00019467	0.00289967	0.000748692	0.0058651	0.00146628	0.0110193	0.00550964
29.798	0.00168714	0.000191031	0.00637928	0.00111049	0.00696481	0.00159784	0.030303	0.00913671
30.8081	0.00157899	0.000184807	0.00483279	0.000966557	0.0047654	0.00132168	0.0165289	0.00674791
31.8182	0.00112476	0.000155976	0.00309298	0.000773246	0.0058651	0.00146628	0.00826446	0.00477149
32.8283	0.000973352	0.000145099	0.00231974	0.00066965	0.00366569	0.00115919	0.00826446	0.00477149
33.8384	0.000886832	0.0001385	0.00231974	0.00066965	0.0058651	0.00146628	0.0165289	0.00674791
34.8485	0.000865202	0.0001368	0.00309298	0.000773246	0.00513196	0.00137158	0.00826446	0.00477149
35.8586	0.000757051	0.000127965	0.00231974	0.00066965	0.00109971	0.000634916	0.0137741	0.00615997
36.8687	0.000648901	0.000118473	0.00251305	0.000696994	0.00366569	0.00115919	0.00550964	0.00389591
37.8788	0.000648901	0.000118473	0.00135318	0.000511454	0.00219941	0.000897907	0.00826446	0.00477149
38.8889	0.000692161	0.000122358	0.000966557	0.000432257	0.00183284	0.000819673	0.00826446	0.00477149
39.899	0.000475861	0.000101454	0.00193311	0.000611304	0.00183284	0.000819673	0.00550964	0.00389591
40.9091	0.000540751	0.00010815	0.00154649	0.000546767	0.00219941	0.000897907	0.00275482	0.00275482
41.9192	0.000454231	9.91213e-05	0.00193311	0.000611304	0.000366569	0.000366569	0.0165289	0.00674791
42.9293	0.000454231	9.91213e-05	0.00115987	0.000473514	0.00109971	0.000634916	0.00550964	0.00389591
43.9394	0.000432601	9.67325e-05	0.000386623	0.000273384	0.00219941	0.000897907	0	0
44.9495	0.000389341	9.17685e-05	0.00135318	0.000511454	0.00146628	0.000733138	0.00275482	0.00275482
45.9596	0.000367711	8.91829e-05	0.000966557	0.000432257	0.00219941	0.000897907	0.00550964	0.00389591
46.9697	0.000346081	8.65202e-05	0.00154649	0.000546767	0.000733138	0.000518407	0	0
47.9798	0.00015141	5.72277e-05	0.000773246	0.000386623	0.000366569	0.000366569	0.00826446	0.00477149
48.9899	0.000281191	7.79882e-05	0.000579934	0.000334825	0.00109971	0.000634916	0.00275482	0.00275482
50	0.00010815	4.83662e-05	0.000386623	0.000273384	0.00146628	0.000733138	0.00550964	0.00389591
51.0101	0.00010815	4.83662e-05	0.000193311	0.000193311	0.000733138	0.000518407	0.00275482	0.00275482
52.0202	0.00012978	5.29826e-05	0	0	0.000733138	0.000518407	0.00550964	0.00389591
53.0303	0.00015141	5.72277e-05	0.000193311	0.000193311	0	0	0.00275482	0.00275482
54.0404	0.00017304	6.1179e-05	0.000773246	0.000386623	0.000733138	0.000518407	0.00275482	0.00275482
55.0505	0.00012978	5.29826e-05	0.000773246	0.000386623	0.000733138	0.000518407	0	0
56.0606	0.00017304	6.1179e-05	0	0	0	0	0.00826446	0.00477149
57.0707	2.163e-05	2.163e-05	0.000193311	0.000193311	0.000733138	0.000518407	0	0
58.0808	2.163e-05	2.163e-05	0.000386623	0.000273384	0	0	0.00550964	0.00389591
59.0909	4.32601e-05	3.05895e-05	0	0	0.000366569	0.000366569	0	0
60.101	0.00012978	5.29826e-05	0	0	0	0	0	0
61.1111	4.32601e-05	3.05895e-05	0.000193311	0.000193311	0.000366569	0.000366569	0.00275482	0.00275482
62.1212	6.48901e-05	3.74643e-05	0.000193311	0.000193311	0	0	0.00275482	0.00275482
63.1313	2.163e-05	2.163e-05	0	0	0.000366569	0.000366569	0	0
64.1414	6.48901e-05	3.74643e-05	0.000386623	0.000273384	0.000366569	0.000366569	0	0
65.1515	8.65202e-05	4.32601e-05	0	0	0	0	0	0
66.1616	6.48901e-05	3.74643e-05	0	0	0.000733138	0.000518407	0	0
67.1717	2.163e-05	2.163e-05	0	0	0	0	0	0
68.1818	4.32601e-05	3.05895e-05	0	0	0	0	0	0
69.1919	6.48901e-05	3.74643e-05	0	0	0	0	0.00275482	0.00275482
70.202	4.32601e-05	3.05895e-05	0	0	0	0	0	0
71.2121	2.163e-05	2.163e-05	0	0	0	0	0	0
72.2222	4.32601e-05	3.05895e-05	0	0	0	0	0	0
73.2323	0	0	0	0	0	0	0	0
74.2424	0	0	0	0	0	0	0	0
75.2525	2.163e-05	2.163e-05	0	0	0	0	0	0
76.2626	0	0	0	0	0	0	0	0
77.2727	2.163e-05	2.163e-05	0	0	0	0	0	0
78.2828	2.163e-05	2.163e-05	0	0	0	0	0	0
79.2929	0	0	0	0	0	0	0	0
80.303	0	0	0	0	0	0	0	0
81.3131	0	0	0	0	0	0	0	0
82.3232	0	0	0	0	0	0	0	0
83.3333	0	0	0	0	0	0	0	0
84.3434	0	0	0	0	0	0	0	0
85.3535	0	0	0	0	0	0	0	0
86.3636	0	0	0	0	0	0	0	0
87.3737	0	0	0	0	0	0	0	0
88.3838	0	0	0	0	0	0	0	0
89.3939	0	0	0	0	0	0	0	0
90.404	0	0	0	0	0	0	0	0
91.4141	0	0	0	0	0	0	0	0
92.4242	0	0	0	0	0	0	0	0
93.4343	0	0	0	0	0	0	0	0
94.4444	0	0	0	0	0	0	0	0
95.4545	0	0	0	0	0	0	0	0
96.4646	0	0	0	0	0	0	0	0
97.4747	0	0	0	0	0	0	0	0
98.4848	0	0	0	0	0	0	0	0
99.4949	0	0	0	0	0	0	0	0

## Sheet: fig4
time C24Hx	Nuetral yield C24Hx	SD C24Hx	time C23Hx	Nuetral yield C23Hx	SD C23Hx	time C22Hx	Nuetral yield C22Hx	SD C22Hx
0.000439379	9288	408.881	0.000439409	997	31.5753	0.00033927	518	22.7596
0.000539434	7434	365.803	0.000539478	886	29.7658	0.00043927	385	19.6214
0.000639489	7074	356.836	0.000639547	779	27.9106	0.00053927	345	18.5742
0.000739543	3780	260.845	0.000739616	660	25.6905	0.00063927	303	17.4069
0.000839598	4302	278.273	0.000839685	639	25.2784	0.00073927	272	16.4924
0.000939652	3402	247.459	0.000939754	627	25.04	0.00083927	241	15.5242
0.00103971	2898	228.394	0.00103982	569	23.8537	0.00093927	225	15
0.00113976	2664	218.979	0.00113989	565	23.7697	0.00103927	220	14.8324
0.00123982	2916	229.103	0.00123996	562	23.7065	0.00113927	228	15.0997
0.00133987	2880	227.684	0.00134003	521	22.8254	0.00123927	238	15.4272
0.00143993	2574	215.249	0.0014401	504	22.4499	0.00133927	233	15.2643
0.00153998	2304	203.647	0.00154017	510	22.5832	0.00143927	199	14.1067
0.00164003	1782	179.098	0.00164024	567	23.8118	0.00153927	204	14.2829
0.00174009	2484	211.452	0.00174031	480	21.9089	0.00163927	201	14.1774
0.00184014	1800	180	0.00184038	503	22.4277	0.00173927	196	14
0.0019402	1944	187.061	0.00194045	492	22.1811	0.00183927	212	14.5602
0.00204025	1746	177.279	0.00204052	484	22	0.00193927	214	14.6287
0.00219034	1566	118.718	0.00219062	494.5	15.7242	0.00203927	182	13.4907
0.00234042	1836	181.791	0.00234072	486	22.0454	0.00218927	195.5	9.88686
0.00244047	1440	160.997	0.00244079	509	22.561	0.00233927	230	15.1658
0.00259055	1683	123.073	0.0025909	501	15.8272	0.00243927	237	15.3948
0.00279066	1458	114.551	0.002741	436	20.8806	0.00258927	215.5	10.3803
0.00294074	1260	150.599	0.0028911	483.5	15.5483	0.00278927	210	10.247
0.00309083	1431	113.486	0.00309124	457.5	15.1245	0.00293927	195	13.9642
0.00329094	1269	106.869	0.00329138	486	15.5885	0.00308927	201	10.025
0.00349105	1305	108.374	0.00349152	518	16.0935	0.00328927	188	9.69536
0.00369115	1413	112.77	0.00369166	474	15.3948	0.00348927	221.5	10.5238
0.00389126	918	90.8955	0.0038918	454.5	15.0748	0.00368927	221.5	10.5238
0.0041414	1302	88.3855	0.00414197	448.667	12.2293	0.00388927	212	10.2956
0.00439154	1413	112.77	0.00439214	451.5	15.025	0.00413927	211.667	8.39974
0.00464167	1230	85.9069	0.00464231	449.667	12.2429	0.00438927	225	10.6066
0.00494184	1098	81.1665	0.00494252	452.667	12.2837	0.00463927	203	8.22598
0.005242	1212	85.276	0.0051927	482.5	15.5322	0.00493927	223	8.62168
0.00554216	1080	80.4984	0.0054929	457.5	10.6946	0.00523927	206.667	8.29993
0.00584233	1146	82.9216	0.00584314	459	12.3693	0.00553927	215	8.46562
0.00619252	1030.5	68.0974	0.00619339	438.5	10.4702	0.00583927	208.667	8.34
0.00654271	1176	84	0.00654363	458.333	12.3603	0.00618927	199.5	7.06222
0.0068929	1255.5	75.1648	0.00689387	463.25	10.7616	0.00653927	204	8.24621
0.00729312	1125	71.1512	0.00729415	446.25	10.5623	0.00688927	203.25	7.12829
0.00774337	1180.8	65.1988	0.00774446	462.6	9.61873	0.00728927	219.75	7.41198
0.00824364	1134	63.8937	0.00824481	465.2	9.64572	0.00773927	197.2	6.28013
0.00874391	1162.8	64.6999	0.00874515	467	9.66437	0.00823927	211.2	6.49923
0.00924419	1090.8	62.6648	0.0092455	457.8	9.5687	0.00873927	205	6.40312
0.00979449	1083	57	0.00979588	448.667	8.64741	0.00923927	207.2	6.43739
0.0103948	1134	58.3267	0.0103463	460.6	9.59792	0.00978927	208.833	5.89962
0.0109951	1146	58.6345	0.0109467	465.857	8.15788	0.0103393	190.6	6.17414
0.0115955	1080	56.921	0.0115971	446.5	8.62651	0.0109393	206.714	5.43421
0.0122959	1154.25	50.9614	0.0122476	469.429	8.18909	0.0115893	210.167	5.91843
0.0130463	1128.86	53.8774	0.0129981	450.5	7.50417	0.0122393	197.429	5.31075
0.0137967	1233	52.6711	0.0137986	467.625	7.64546	0.0129893	190.875	4.88461
0.0145971	1073.25	49.1407	0.0145992	439.375	7.41093	0.0137893	206	5.07445
0.0154476	1130	47.5395	0.0154498	462.444	7.16817	0.0145893	199.5	4.99375
0.0163981	1155.6	45.6079	0.0163504	463.778	7.1785	0.0154393	198.222	4.69305
0.0173986	1166.4	45.8205	0.0173011	452.5	6.72681	0.0163393	214.667	4.88384
0.0183992	1094.4	44.3838	0.0183518	455.455	6.43467	0.0172893	204.6	4.52327
0.0194498	1034.18	41.1375	0.0194526	454.545	6.42824	0.0183393	202	4.28528
0.0206004	1129.5	41.1613	0.0206034	451.167	6.13166	0.0194393	202.182	4.28721
0.0218511	1116	39.3094	0.0218042	465.667	6.22941	0.0205893	211.583	4.19904
0.0231518	1066.15	38.4215	0.0231051	455.571	5.70446	0.0217893	212.25	4.20565
0.0245025	1114.71	37.8577	0.024506	462.786	5.74945	0.0230893	205.143	3.82793
0.0259533	1126.8	36.7717	0.0259571	455.6	5.5112	0.0244893	207.143	3.84655
0.0275042	1136.25	35.7531	0.0274581	452.467	5.49222	0.0259393	202.333	3.67272
0.029105	1044	34.271	0.0290592	450.941	5.15034	0.0274393	208.667	3.72976
0.030806	1134	33.6749	0.0308104	453.611	5.02002	0.0290393	211.059	3.52352
0.032657	1126.42	32.667	0.0326117	460.889	5.06013	0.0307893	203.5	3.36237
0.034608	1082.7	31.2159	0.034513	460.3	4.7974	0.0325893	205.722	3.38068
0.0366591	1167.43	31.6331	0.0365644	458.095	4.67055	0.0344893	205.6	3.20624
0.0388103	1158.55	30.788	0.0387159	469.818	4.62119	0.0365393	209.095	3.15546
0.0410616	1095.65	29.2825	0.0410175	451.208	4.33594	0.0386893	202.636	3.03492
0.0434629	1126.08	28.4742	0.0434692	449.48	4.24019	0.0409893	208.917	2.9504
0.0460643	1123.33	27.3658	0.0460209	455.846	4.18719	0.0434393	206.96	2.87722
0.0488158	1089.64	26.4667	0.0487228	460.821	4.05683	0.0459893	204.769	2.80637
0.0516673	1087.45	25.9801	0.0516248	460.367	3.91734	0.0486893	202.643	2.69021
0.054719	1160.44	25.5489	0.0546769	466.226	3.87808	0.0515893	199.6	2.57941
0.0579708	1099.09	24.4848	0.0579292	455	3.65819	0.0546393	207.613	2.58789
0.0613726	1096.97	23.752	0.0613815	453.714	3.60045	0.0578893	206.529	2.46463
0.0650246	1099.89	22.8255	0.064984	447.108	3.47621	0.0613393	204.971	2.41998
0.0688767	1126.15	22.7983	0.0688367	457.775	3.38295	0.0649393	206.703	2.36359
0.0729289	1091.14	21.6248	0.0728895	452.293	3.32137	0.0687893	210.75	2.29538
0.0772313	1138.09	21.5774	0.0771925	454.444	3.17786	0.0728393	205.829	2.24059
0.0817838	1103.36	20.5564	0.0817957	453.745	3.10711	0.0771393	202.356	2.12056
0.0866364	1081.08	19.7279	0.086599	454.49	3.04554	0.0817393	203.723	2.08196
0.0917892	1117.02	19.4773	0.0917025	454.66	2.92891	0.0865393	204.102	2.04092
0.0972413	1069.85	18.7119	0.0971062	466.018	2.91085	0.0916393	204.208	1.9629

## Sheet: fig5
Time (s)	Counts per Storage Cycle	SD Counts per Storage Cycle
1	2.68405	0.0907374
0.002	2.986	0.0772787
0.01	2.938	0.0766551
0.1	2.722	0.0737835
0.000551	3.248	0.0805978
0.000309	3.506	0.0837377
0.03	2.744	0.074081
0.3	2.66	0.0729383
